# Supplementary material for: Teneurins assemble into presynaptic nanoclusters that promote synapse formation via postsynaptic non-teneurin ligands
Source: Nat Commun. 2022 Apr 28;13:2297. doi: 10.1038/s41467-022-29751-1 (PMC9050732; doi:10.1038/s41467-022-29751-1)
Supplement: Supplementary file 3 — Source Data [file 41467_2022_29751_MOESM3_ESM.xlsx]

## Sheet: Main Fig statistical tests 
Figures	Samaple Size	Test	P-Value	Means ± SEM for t test / mean diff. for Two way ANOVA
Fig.2 b	3/6 & 3/6	Unpaired t test	0.0017	-0.2963 ± 0.07006
Fig.2 b	3/6 & 3/6	Unpaired t test	0.0017	0.2963 ± 0.07006
Fig.2 e	3/6 & 3/6	Unpaired t test	0.0115	-0.2739 ± 0.08878
Fig.2 e	3/6 & 3/6	Unpaired t test	0.0115	0.2739 ± 0.08878
Fig.2 g Tenm3 CA1	3/63			79.3495 ± 2.3911
Fig.2 g Tenm3 Sub	3/67			84.3590 ± 2.7070
Fig.2 g Bass. CA1	3/63			348.7538 ± 7.1553
Fig.2 g Bass. Sub	3/67			318.2719 ± 6.5168
Fig.2 i	3 & 3	Unpaired t test	0.0025	-0.6902 ± 0.1018
Fig.2 j	3/63			0.0326 ± 0.0039
Fig.2 l	3 & 3	Unpaired t test	0.0086	-0.7244 ± 0.1508
Fig.2 m	3/67			0.0240 ± 0.0026
Fig.3 b	3/6 & 3/5	Unpaired t test	0.0274	-0.2346 ± 0.08922
Fig.3 b	3/6 & 3/5	Unpaired t test	0.0274	0.2346 ± 0.08922
Fig.3 g Tenm3 CA1	3/62			93.5704 ± 2.713
Fig.3 g Tenm3 Sub	3/62			90.9379 ± 2.7827
Fig.3 g Hr. CA1	3/62			324.1964 ± 6.4633
Fig.3 g Hr. Sub	3/62			307.3213 ± 7.2266
Fig.3 e	3/6 & 3/5	Unpaired t test	0.0064	-0.2183 ± 0.06184
Fig.3 e	3/6 & 3/5	Unpaired t test	0.0064	0.2183 ± 0.06184
Fig.3 i	3 & 3	Unpaired t test	0.036	-0.7564 ± 0.2434
Fig.3 j	3/62			0.02587 ± 0.0031
Fig.3 l	3 & 3	Unpaired t test	0.0005	-0.5998 ± 0.05812
Fig.3 m	3/62			0.0209 ± 0.0043
Fig.5 d	6/30 & 6/31	Unpaired t test	0.4023	37628 ± 44601
Fig.5 e p-CA1	6/30 & 6/31	Two-way ANOVA	0.0084	0.3189
Fig.5 e d-CA1	6/30 & 6/31	Two-way ANOVA	0.8533	0.09
Fig.5 e p-Sub	6/30 & 6/31	Two-way ANOVA	0.8885	0.08249
Fig.5 e d-Sub	6/30 & 6/31	Two-way ANOVA	0.0149	0.3003
Fig.5 f p-CA1	6/30 & 6/31	Two-way ANOVA	0.0458	4.987
Fig.5 f d-CA1	6/30 & 6/31	Two-way ANOVA	0.9906	0.7889
Fig.5 f p-Sub	6/30 & 6/31	Two-way ANOVA	0.9971	0.5813
Fig.5 f d-Sub	6/30 & 6/31	Two-way ANOVA	0.0089	6.072
Fig.5 j	6/31 & 6/32	Unpaired t test	0.1552	-3802 ± 2641
Fig.5 k p-CA1	6/31 & 6/32	Two-way ANOVA	0.9997	-0.01836
Fig.5 k d-CA1	6/31 & 6/32	Two-way ANOVA	0.9619	0.06244
Fig.5 k p-Sub	6/31 & 6/32	Two-way ANOVA	0.9921	0.04079
Fig.5 k d-Sub	6/31 & 6/32	Two-way ANOVA	>0.9999	-0.001387
Fig.5 i p-CA1	6/31 & 6/32	Two-way ANOVA	0.9709	-0.9038
Fig.5 i d-CA1	6/31 & 6/32	Two-way ANOVA	0.9953	0.5559
Fig.5 i p-Sub	6/31 & 6/32	Two-way ANOVA	>0.9999	0.1053
Fig.5 i d-Sub	6/31 & 6/32	Two-way ANOVA	0.9974	0.4752
Fig.6 f Area	6/31 & 6/31	Unpaired t test	0.3164	1591 ± 1574
Fig.6 f MEC	6/31 & 6/31	Unpaired t test	0.1984	1.092 ± 0.8399
Fig.6 f p-CA1	6/31 & 6/31	Two-way ANOVA	0.0434	0.9815
Fig.6 f d-Sub	6/31 & 6/31	Two-way ANOVA	0.0329	1.027
Fig.6 f DG	6/31 & 6/31	Unpaired t test	0.0238	-1.665 ± 0.7178
Fig.6 g Area	6/32 & 6/31	Unpaired t test	0.3889	1119 ± 1290
Fig.6 g MEC	6/32 & 6/31	Unpaired t test	0.3681	-1.524 ± 1.681
Fig.6 g p-CA1	6/32 & 6/31	Two-way ANOVA	0.0179	2.335
Fig.6 g d-Sub	6/32 & 6/31	Two-way ANOVA	0.0049	2.723
Fig.6 g DG	6/32 & 6/32	Unpaired t test	0.0007	-4.853 ± 1.355
Fig.6 h Area	6/32 & 6/32	Unpaired t test	0.7893	248.9 ± 927.4
Fig.6 h MEC	6/32 & 6/32	Unpaired t test	0.0532	-2.540 ± 1.289
Fig.6 h p-CA1	6/32 & 6/32	Two-way ANOVA	0.0002	3.923
Fig.6 h d-Sub	6/32 & 6/32	Two-way ANOVA	<0.0001	5.016
Fig.6 h DG	6/32 & 6/32	Unpaired t test	<0.0001	-6.786 ± 1.140
Fig.7 d ip-CA3	7 & 6	Unpaired t test	0.4694	1.536 ± 2.049
Fig.7 d co-CA3	7 & 6	Unpaired t test	0.6727	1.489 ± 3.431
Fig.7 d MEC	7 & 6	Unpaired t test	0.9324	0.1108 ± 1.277
Fig. 8 b	3/10 & 3/15	Two-way ANOVA	0.9986	26.93
Fig. 8 c	3/10 & 3/15	Unpaired t test	0.7079	0.5625 ± 1.483
Fig. 8 e	3/10 & 3/15	Unpaired t test	0.3982	-0.02278 ± 0.02647
Fig. 8 f	3/10 & 3/15	Unpaired t test	0.7231	0.2541 ± 0.7083
Fig. 8 h	3/10 & 3/15	Unpaired t test	0.3988	-0.05648 ± 0.06570
Fig. 8 i	3/10 & 3/15	Unpaired t test	0.9446	-0.04562 ± 0.6498
Fig. 8 k	3/12 & 4/16	Two-way ANOVA	0.9984	-4.027
Fig. 8 l	3/12 & 4/16	Unpaired t test	0.7563	-0.3199 ± 1.020
Fig. 8 n	3/12 & 4/16	Unpaired t test	0.7376	0.01425 ± 0.04208
Fig. 8 o	3/12 & 4/16	Unpaired t test	0.7811	-0.3217 ± 1.146
Fig. 8 q	3/12 & 4/16	Unpaired t test	0.6871	-0.08123 ± 0.1993
Fig. 8 r	3/12 & 4/16	Unpaired t test	0.7102	0.5611 ± 1.494
Fig.9 d ip-CA3	7 & 7	Unpaired t test	0.6449	2.178 ± 4.608
Fig.9 d co-CA3	7 & 7	Unpaired t test	0.6917	1.658 ± 4.081
Fig.9 d MEC	7 & 7	Unpaired t test	0.001	-1.456 ± 0.3377
Fig. 10 b	4/9 & 4/12	Two-way ANOVA	0.0001	194.7
Fig. 10 c	4/9 & 4/12	Unpaired t test	0.0014	-3.571 ± 0.9531
Fig. 10 e	4/9 & 4/12	Unpaired t test	0.6361	0.03182 ± 0.06618
Fig. 10 f	4/9 & 4/12	Unpaired t test	0.5407	0.2675 ± 0.4294
Fig. 10 h	4/9 & 4/12	Unpaired t test	<0.0001	1.161 ± 0.1833
Fig. 10 i	4/9 & 4/12	Unpaired t test	0.0084	4.603 ± 1.564

## Sheet: Sup. Fig. statistical tests
Figures	Samaple Size	Test	P-Value	Means ± SEM for t Test / mean diff. for Two way ANOVA
Fig.1 d p-CA1 Bass.	4			0.2728 ± 0.0294
Fig.1 d p-CA1 Hr.	4			0.2821 ± 0.0371
Fig.1 d p-CA1 vGluT1	4			0.2725 ± 0.0242
Fig.1 d p-CA1 vGAT	4			0.1008 ± 0.0120
Fig.1 d d-Sub Bass.	4			0.2586 ± 0.0345
Fig.1 d d-Sub Hr.	4			0.280175 ± 0.0411
Fig.1 d d-Sub vGluT1	4			0.28745 ± 0.0580
Fig.1 d d-Sub vGAT	4			0.113195 ± 0.0316
Fig. 4 b P12 CA1 Tenm3 SS-	3			0.2616 ± 0.0053
Fig. 4 b P12 CA1 Tenm3 SS+	3			0.7384 ± 0.0050
Fig. 4 b P12 CA1 Tenm4 SS-	3			0.5324 ± 0.0053
Fig. 4 b P12 CA1 Tenm4 SS+	3			0.4676 ± 0.0050
Fig. 4 b P12 MEC Tenm3 SS-	3			0.1768 ± 0.0052
Fig. 4 b P12 MEC Tenm3 SS+	3			0.4697 ± 0.0050
Fig. 4 b P12 MEC Tenm4 SS-	3			0.8232 ± 0.0053
Fig. 4 b P12 MEC Tenm4 SS+	3			0.5303 ± 0.0050
Fig. 4 b P21 CA1 Tenm3 SS-	3			0.1794 ± 0.0042
Fig. 4 b P21 CA1 Tenm3 SS+	3			0.5425 ± 0.0077
Fig. 4 b P21 CA1 Tenm4 SS-	3			0.8206 ± 0.0042
Fig. 4 b P21 CA1 Tenm4 SS+	3			0.4575 ± 0.0076
Fig. 4 b P21 MEC Tenm3 SS-	3			0.1355 ± 0.0065
Fig. 4 b P21 MEC Tenm3 SS+	3			0.4991 ± 0.0022
Fig. 4 b P21 MEC Tenm4 SS-	3			0.8645 ± 0.0065
Fig. 4 b P21 MEC Tenm4 SS+	3			0.5009 ± 0.0022
Fig.5 d	6/32 & 6/29	Unpaired t test	0.4023	-37211 ± 55333
Fig.5 e p-CA1	6/32 & 6/29	Two-way ANOVA	0.6351	0.1339
Fig.5 e d-CA1	6/32 & 6/29	Two-way ANOVA	0.9988	-0.02578
Fig.5 e p-Sub	6/32 & 6/29	Two-way ANOVA	0.9887	-0.04615
Fig.5 e d-Sub	6/32 & 6/29	Two-way ANOVA	0.2132	0.2084
Fig.5 f p-CA1	6/32 & 6/29	Two-way ANOVA	0.665	2.741
Fig.5 f d-CA1	6/32 & 6/29	Two-way ANOVA	0.9873	-1.009
Fig.5 f p-Sub	6/32 & 6/29	Two-way ANOVA	0.9924	0.8826
Fig.5 f d-Sub	6/32 & 6/29	Two-way ANOVA	0.4656	3.397
Fig.5 j	6/32 & 6/31	Unpaired t test	0.3849	39807 ± 45486
Fig.5 k p-CA1	6/32 & 6/31	Two-way ANOVA	0.0389	0.3045
Fig.5 k d-CA1	6/32 & 6/31	Two-way ANOVA	0.8634	0.1004
Fig.5 k p-Sub	6/32 & 6/31	Two-way ANOVA	0.9849	0.05331
Fig.5 k d-Sub	6/32 & 6/31	Two-way ANOVA	0.0455	0.2978
Fig.5 i p-CA1	6/32 & 6/31	Two-way ANOVA	0.0118	5.167
Fig.5 i d-CA1	6/32 & 6/31	Two-way ANOVA	0.9997	0.2911
Fig.5 i p-Sub	6/32 & 6/31	Two-way ANOVA	0.7387	1.844
Fig.5 i d-Sub	6/32 & 6/31	Two-way ANOVA	0.0121	5.153
Fig.6 d	6/30 & 6/31	Unpaired t test	0.2487	3186 ± 2735
Fig.6 e p-CA1	6/30 & 6/31	Two-way ANOVA	0.9141	-0.119
Fig.6 e d-CA1	6/30 & 6/31	Two-way ANOVA	0.9808	-0.07787
Fig.6 e p-Sub	6/30 & 6/31	Two-way ANOVA	0.9799	-0.07878
Fig.6 e d-Sub	6/30 & 6/31	Two-way ANOVA	0.4059	-0.2488
Fig.6 f p-CA1	6/30 & 6/31	Two-way ANOVA	0.9914	-0.2029
Fig.6 f d-CA1	6/30 & 6/31	Two-way ANOVA	0.9867	1.374
Fig.6 f p-Sub	6/30 & 6/31	Two-way ANOVA	0.9892	1.341
Fig.6 f d-Sub	6/30 & 6/31	Two-way ANOVA	0.9975	0.1085
Fig.6 j	6/32 & 6/32	Unpaired t test	0.4131	2066 ± 2508
Fig.6 k p-CA1	6/32 & 6/32	Two-way ANOVA	0.9882	-0.04942
Fig.6 k d-CA1	6/32 & 6/32	Two-way ANOVA	0.9922	0.0443
Fig.6 k p-Sub	6/32 & 6/32	Two-way ANOVA	0.9453	0.07539
Fig.6 k d-Sub	6/32 & 6/32	Two-way ANOVA	0.69	0.1327
Fig.6 i p-CA1	6/32 & 6/32	Two-way ANOVA	0.9901	0.8787
Fig.6 i d-CA1	6/32 & 6/32	Two-way ANOVA	0.9377	1.458
Fig.6 i p-Sub	6/32 & 6/32	Two-way ANOVA	0.9966	0.6659
Fig.6 i d-Sub	6/32 & 6/32	Two-way ANOVA	0.9989	0.497
Fig.7 d P13	6/30 & 6/31	Unpaired t test	0.6876	17258 ± 42713
Fig.7 d P21	6/30 & 6/31	Unpaired t test	0.8389	13205 ± 64650
Fig.7 d P35	6/30 & 6/30	Unpaired t test	0.5675	31009 ± 53929
Fig.7 e P13 p-CA1	6/30 & 6/31	Two-way ANOVA	0.9704	0.07052
Fig.7 e P13 d-CA1	6/30 & 6/31	Two-way ANOVA	0.9101	0.09711
Fig.7 e P13 p-Sub	6/30 & 6/31	Two-way ANOVA	0.9831	0.06056
Fig.7 e P13 d-Sub	6/30 & 6/31	Two-way ANOVA	0.9986	0.03155
Fig.7 e P21 p-CA1	6/30 & 6/31	Two-way ANOVA	0.9624	-0.05453
Fig.7 e P21 d-CA1	6/30 & 6/31	Two-way ANOVA	0.8002	-0.09087
Fig.7 e P21 p-Sub	6/30 & 6/31	Two-way ANOVA	0.7509	-0.0983
Fig.7 e P21 d-Sub	6/30 & 6/31	Two-way ANOVA	0.1536	-0.192
Fig.7 e P35 p-CA1	6/30 & 6/30	Two-way ANOVA	0.9974	0.04529
Fig.7 e P35 d-CA1	6/30 & 6/30	Two-way ANOVA	0.9992	-0.03379
Fig.7 e P35 p-Sub	6/30 & 6/30	Two-way ANOVA	0.1701	-0.317
Fig.7 e P35 d-Sub	6/30 & 6/30	Two-way ANOVA	0.5937	-0.2019
Fig.7 f P13 p-CA1	6/30 & 6/31	Two-way ANOVA	0.9063	1.267
Fig.7 f P13 d-CA1	6/30 & 6/31	Two-way ANOVA	0.8739	1.389
Fig.7 f P13 p-Sub	6/30 & 6/31	Two-way ANOVA	0.9901	0.6755
Fig.7 f P13 d-Sub	6/30 & 6/31	Two-way ANOVA	>0.9999	0.04764
Fig.7 f P21 p-CA1	6/30 & 6/31	Two-way ANOVA	0.9922	-0.6687
Fig.7 f P21 d-CA1	6/30 & 6/31	Two-way ANOVA	0.9038	-1.346
Fig.7 f P21 p-Sub	6/30 & 6/31	Two-way ANOVA	0.6739	-2.045
Fig.7 f P21 d-Sub	6/30 & 6/31	Two-way ANOVA	0.7296	-1.902
Fig.7 f P35 p-CA1	6/30 & 6/30	Two-way ANOVA	0.9955	0.6348
Fig.7 f P35 d-CA1	6/30 & 6/30	Two-way ANOVA	>0.9999	0.06956
Fig.7 f P35 p-Sub	6/30 & 6/30	Two-way ANOVA	0.7203	-2.111
Fig.7 f P35 d-Sub	6/30 & 6/30	Two-way ANOVA	0.6707	-2.251
Fig.8 d P13	6/30 & 6/31	Unpaired t test	0.2407	3240 ± 2734
Fig.8 d P21	6/31 & 6/32	Unpaired t test	0.7929	-1018 ± 3860
Fig.8 d P35	6/32 & 6/32	Unpaired t test	0.4131	2094 ± 2505
Fig.8 e P13 p-CA1	6/30 & 6/31	Two-way ANOVA	0.1086	0.7569
Fig.8 e P13 d-CA1	6/30 & 6/31	Two-way ANOVA	0.09352	0.8425
Fig.8 e P13 p-Sub	6/30 & 6/31	Two-way ANOVA	0.04268	0.9898
Fig.8 e P13 d-Sub	6/30 & 6/31	Two-way ANOVA	0.01961	0.9995
Fig.8 e P21 p-CA1	6/31 & 6/32	Two-way ANOVA	0.8778	0.06919
Fig.8 e P21 d-CA1	6/31 & 6/32	Two-way ANOVA	0.9969	-0.02514
Fig.8 e P21 p-Sub	6/31 & 6/32	Two-way ANOVA	0.97	-0.04585
Fig.8 e P21 d-Sub	6/31 & 6/32	Two-way ANOVA	0.6604	-0.0992
Fig.8 e P35 p-CA1	6/32 & 6/32	Two-way ANOVA	0.9457	0.05924
Fig.8 e P35 d-CA1	6/32 & 6/32	Two-way ANOVA	0.5166	0.1268
Fig.8 e P35 p-Sub	6/32 & 6/32	Two-way ANOVA	0.5863	0.1179
Fig.8 e P35 d-Sub	6/32 & 6/32	Two-way ANOVA	0.587	0.1178
Fig.8 f P13 p-CA1	6/30 & 6/31	Two-way ANOVA	0.9914	-0.6738
Fig.8 f P13 d-CA1	6/30 & 6/31	Two-way ANOVA	0.9867	0.7557
Fig.8 f P13 p-Sub	6/30 & 6/31	Two-way ANOVA	0.9892	0.7165
Fig.8 f P13 d-Sub	6/30 & 6/31	Two-way ANOVA	0.9975	-0.4873
Fig.8 f P21 p-CA1	6/31 & 6/32	Two-way ANOVA	0.9996	-0.2591
Fig.8 f P21 d-CA1	6/31 & 6/32	Two-way ANOVA	0.9507	0.9333
Fig.8 f P21 p-Sub	6/31 & 6/32	Two-way ANOVA	0.9212	1.07
Fig.8 f P21 d-Sub	6/31 & 6/32	Two-way ANOVA	0.9749	0.7726
Fig.8 f P35 p-CA1	6/32 & 6/32	Two-way ANOVA	0.9205	1.2
Fig.8 f P35 d-CA1	6/32 & 6/32	Two-way ANOVA	0.9819	0.7904
Fig.8 f P35 p-Sub	6/32 & 6/32	Two-way ANOVA	>0.9999	-0.1927
Fig.8 f P35 d-Sub	6/32 & 6/32	Two-way ANOVA	0.8807	-1.359
Fig.9 e P12 MEC	6/31 & 6/31	Unpaired t test	0.2373	0.1670 ± 0.1399
Fig.9 e P12 p-CA1	6/31 & 6/31	Two-way ANOVA	0.0478	0.2636
Fig.9 e P12 d-Sub	6/31 & 6/31	Two-way ANOVA	0.0634	0.2502
Fig.9 e P12 DG	6/31 & 6/31	Unpaired t test	0.0881	-0.1748 ± 0.1008
Fig.9 e P21 MEC	6/32 & 6/31	Unpaired t test	0.054	-0.1391 ± 0.1058
Fig.9 e P21 p-CA1	6/32 & 6/31	Two-way ANOVA	<0.0001	0.4154
Fig.9 e P21 d-Sub	6/32 & 6/31	Two-way ANOVA	<0.0001	0.2664
Fig.9 e P21 DG	6/32 & 6/31	Unpaired t test	0.0002	-0.3884 ± 0.09830
Fig.9 e P35 MEC	6/32 & 6/32	Unpaired t test	0.054	-0.1239 ± 0.06305
Fig.9 e P35 p-CA1	6/32 & 6/32	Two-way ANOVA	<0.0001	0.4798
Fig.9 e P35 d-Sub	6/32 & 6/32	Two-way ANOVA	<0.0001	0.3984
Fig.9 e P35 DG	6/32 & 6/32	Unpaired t test	<0.0001	-0.6138 ± 0.1033
Fig.9 f P12 MEC	6/31 & 6/31	Unpaired t test	0.501	-0.02875 ± 0.04248
Fig.9 f P12 p-CA1	6/31 & 6/31	Two-way ANOVA	0.1917	0.04576
Fig.9 f P12 d-Sub	6/31 & 6/31	Two-way ANOVA	0.0876	0.05613
Fig.9 f P12 DG	6/31 & 6/31	Unpaired t test	0.1876	-0.1469 ± 0.1102
Fig.9 f P21 MEC	6/32 & 6/31	Unpaired t test	0.3376	-0.03819 ± 0.03951
Fig.9 f P21 p-CA1	6/32 & 6/31	Two-way ANOVA	0.0194	0.07052
Fig.9 f P21 d-Sub	6/32 & 6/31	Two-way ANOVA	0.0408	0.063
Fig.9 f P21 DG	6/32 & 6/31	Unpaired t test	0.0008	-0.2872 ± 0.08120
Fig.9 f P35 MEC	6/32 & 6/32	Unpaired t test	0.0532	-2.540 ± 1.289
Fig.9 f P35 p-CA1	6/32 & 6/32	Two-way ANOVA	0.0002	3.923
Fig.9 f P35 d-Sub	6/32 & 6/32	Two-way ANOVA	<0.0001	5.016
Fig.9 f P35 DG	6/32 & 6/32	Unpaired t test	<0.0001	-6.786 ± 1.140

## Sheet: Main Fig. 2
Fig. 2b	Synaptic		Fig.2e	Synaptic		Fig.2g	Tenm3 CA1	Tenm3 Sub	Bass. CA1	Bass. Sub	Fig.2h	ΔCre	Cre	Fig.2i	ΔCre	Cre	Fig.2j	Distance	Fig.2k	ΔCre	Cre	Fig.2l	ΔCre	Cre	Fig.2m	Distance
	ΔCre	Cre		ΔCre	Cre		90.4038	118.47	324.371	346.061	0 NCs	6	34		1.26087	0.66667		0.0207671	0 NCs	5	31		1.21739	0.4375		0.010777
	0.56704	0.06373		0.53541	0.0073		83.8852	87.4647	270.342	368.312	1 NCs	35	26		1.3	0.65517		0.0126352	1 NCs	38	23		1.47826	0.77778		0.0269468
	0.51613	0.48112		0.52177	0.16987		64.2646	123.17	290.863	421.248	2+ NCs	22	6		1.2	0.36842		0.0106841	2+ NCs	24	9		1.14286	0.45		0.0148185
	0.53752	0.17717		0.44858	0.10682		96.9258	67.909	395.568	258.991								0.00812848								0.050718
	0.59877	0.13492		0.4932	0.06122		75.7823	58.2263	224.961	290.298								0.0364975								0.0170979
	0.48665	0.33295		0.52583	0.55165		73.8224	65.6859	421.658	263.623								0.0005154								0.00885039
	0.64546	0.38407		0.39889	0.38314		60.4803	70.9896	347.206	260.9								0.00019697								0.0745322
							151.51	67.8747	343.109	291.331								0.0126022								0.0177876
	Non Synaptic			Non Synaptic			130.809	72.549	249.655	306.297								0.0287978								0.0186417
	ΔCre	Cre		ΔCre	Cre		60.7242	93.3341	415.923	359.499								0.0183393								0.0093224
	0.43296	0.93627		0.46459	0.9927		65.7832	81.6003	391.833	364.38								0.0105286								0.00399826
	0.48387	0.51888		0.47823	0.83013		60.7045	38.097	357.098	322.48								0.00603686								0.0325487
	0.46248	0.82283		0.55142	0.89318		88.3249	66.3264	393.361	255.13								0.0525954								0.0107138
	0.40123	0.86508		0.5068	0.93878		71.0034	73.5047	319.206	330.015								0.0411682								0.0319927
	0.51335	0.66705		0.47417	0.44835		107.145	74.2288	322.493	291.616								0.0215359								0.0228616
	0.35454	0.61593		0.60111	0.61686		70.7459	68.8346	342.661	408.598								0.0240236								0.016374
							89.4816	64.3079	346.367	325.587								0.0215392								0.0918665
							76.6347	71.6623	390.727	388.033								0.0138483								0.0144876
							53.0587	64.5849	339.162	336.344								0.0478789								0.00552199
							65.107	68.4809	333.408	334.781								0.0522731								0.0211138
							81.0874	69.8951	338.764	373.122								0.0367611								0.0924984
							54.8158	75.1022	373.023	345.887								0.0124759								0.0231182
							78.6087	71.3031	380.061	358.802								0.0171817								0.0661563
							62.2745	52.6135	358.91	337.532								0.0376723								0.0339985
							70.5369	108.408	440.059	345.097								0.137544								0.00488617
							95.2544	133.483	369.161	323.64								0.0194887								0.0207054
							86.6987	58.0714	363.824	255.89								0.022089								0.026291
							80.892	139.371	343.365	367.85								0.0126651								0.0152349
							60.1977	97.4897	388.578	330.133								0.0183474								0.0122256
							46.1857	99.7873	362.411	261.411								0.0343975								0.0137662
							79.9132	73.1231	360.301	375.094								0.208861								0.00939549
							94.7357	72.3313	421.073	310.071								0.0637515								0.0630456
							73.9904	67.7479	397.402	365.334								0.0178148								0.0056405
							79.5999	52.3299	352.352	392.674								0.0256974								0.00946903
							71.029	65.8297	328.427	381.707								0.0344859								0.0169038
							97.3074	99.5939	377.626	380.204								0.0244067								0.0247454
							73.0266	131.115	356.408	255.056								0.110552								0.1079
							53.0358	82.9791	323.154	194.56								0.046121								0.121744
							65.7633	93.4824	419.769	355.501								0.0351396								0.00295288
							72.5787	128.327	409.289	252.16								0.0193014								0.00846413
							89.425	61.8448	430.926	352.397								0.0231299								0.00647079
							113.168	125.272	342.812	295.437								0.0414704								0.0108827
							91.4253	80.2212	335.378	304.822								0.0203023								0.0108238
							47.3898	73.0991	299.272	240.358								0.0143601								0.0174905
							72.9391	67.2784	229.051	343.739								0.140665								0.10306
							82.2187	74.7244	371.211	356.578								0.140056								0.0133181
							49.1243	87.3115	350.956	340.989								0.0253933								0.0140096
							68.1003	58.9045	370.879	375.054								0.0268824								0.016009
							54.3578	99.6171	358.376	324.398								0.0380962								0.0217864
							48.1576	72.4585	480.521	225.787								0.0499662								0.0259142
							62.9552	71.4284	385.957	330.098								0.0437312								0.00694185
							69.5473	110.538	325.583	288.956								0.0274743								0.0198336
							89.5497	62.5356	367.756	338.406								0.00805409								0.0186073
							50.0913	83.8237	414.37	249.169								0.0230553								0.0125456
							95.7154	60.1287	355.57	323.966								0.0196575								0.0125905
							113.912	76.6742	160.688	332.412								0.105408								0.00828339
							66.8797	66.6095	236.893	297.967								0.0279474								0.018588
							73.6807	47.8636	349.43	345.222								0.0292243								0.0341155
							88.1195	90.5064	279.932	322.017								0.0219505								0.019038
							95.3687	86.717	357.924	259.418								0.0131949								0.0117707
							50.9041	124.177	249.565	232.12								0.0195872								0.0208672
							86.8526	71.0829	297.821	295.299								0.0103982								0.0319092
							53.5324	104.996	336.686	365.801								0.00357817								0.0132036
							94.1515	79.2133		225.769								0.0152497								0.0147292
							78.8194	70.8191										0.0195061								0.0113553
							82.1628	67.5734										0.0328485								0.0159912
							80.3584	74.0015										0.0125699								0.00867404
							64.0071	98.173										0.0159106								0.0118055
							73.328	105.394										0.0287462								0.0153399
							102.352	116.894										0.00498706								0.00525434
							104.225	94.9426										0.0125794								0.0097413
							169.817	49.548										0.0335327								0.00577761
							61.5097	62.5146										0.00948544								0.0105386
							96.6926	70.1063										0.0160452								0.0864028
							97.5979	104.883										0.0151096								0.0175157
							90.8546	96.9028										0.0218088								0.0265737
							86.9133	69.1548										0.00392989								0.0137436
							61.5167	200.995										0.0196724								0.00964049
							89.743	66.0159										0.0514557								0.0100071
							67.2859	79.6708										0.0120396								0.0795999
								109.385										0.0691291								0.0105822
								56.353																		0.0226713
								129.581																		0.00341124
								61.9924																		0.0139075
								106.516																		0.041031
								141.55																		0.00308332
								82.6645																		0.0264382
								92.3011																		0.0223833
								113.991																		0.00703369
																										0.0473585
Note																										0.0104607
																										0.00208205

## Sheet: Main Fig. 3
Fig. 3b	Synaptic		Fig.3e	Synaptic		Fig.3g	Tenm3 CA1	Tenm3 Sub	Homer1. CA1	Homer1 Sub	Fig.3h	ΔCre	Cre	Fig.3i	ΔCre	Cre	Fig.3j	Distance	Fig.3k	ΔCre	Cre	Fig.3l	ΔCre	Cre	Fig.3m	Distance
	ΔCre	Cre		ΔCre	Cre		130.507	94.6825	311.727	244.417	0	5	28		1.19048	1		0.00840476	0	28	5		1.2381	0.6875		0.00041
	0.42981	0.24351		0.4103	0.25806		91.6808	97.334	305.677	296.56	1	31	28		1.4	0.55		0.00832377	1	25	35		1.2	0.63636		0.00169
	0.32041	0.42276		0.54816	0.28249		129.682	54.0036	336.793	208.967	2+	26	3		1.42857	0.2		0.0052937	2+	8	22		1.38095	0.69565		0.00199
	0.54989	0.02514		0.4311	0		72.5629	109.698	310.397	320.698								0.0474489								0.00278
	0.63235	0.05682		0.51364	0.31094		118.027	80.9161	202.828	315.684								0.00913919								0.00306
	0.44694	0.32616		0.44806	0.32009		65.0026	87.821	260.691	330.835								0.0271935								0.00345
	0.31751			0.36469			122.609	44.9944	216.683	272.079								0.0182529								0.00394
							129.73	58.3318	371.22	371.316								0.0151396								0.00437
							73.0526	80.1295	303.786	263.647								0.0548129								0.00444
	Non Synaptic			Non Synaptic			74.8727	45.533	300.52	352.391								0.011278								0.00464
	ΔCre	Cre		ΔCre	Cre		59.4711	66.5088	346.33	224.923								0.0277741								0.00469
	0.57019	0.75649		0.5897	0.74194		66.1097	93.2429	295.568	355.521								0.0141266								0.00485
	0.67959	0.57724		0.45184	0.71751		127.818	99.5135	338.563	251.263								0.00693203								0.00495
	0.45011	0.97486		0.5689	1		108.149	140.651	326.597	336.526								0.0187729								0.00503
	0.36765	0.94318		0.48636	0.68906		64.7758	114.477	332.552	330.72								0.0614619								0.00553
	0.55306	0.67384		0.55194	0.67991		67.7148	64.5536	253.081	191.938								0.0242791								0.00562
	0.68249			0.63531			56.0055	60.8093	308.433	337.009								0.0600608								0.00577
							114.637	71.129	330.41	205.038								0.00916145								0.00594
							66.7421	85.0354	320.212	227.764								0.0218975								0.00603
							88.1284	73.406	318.222	319.231								0.0289487								0.00605
							66.588	56.1255	289.634	313.271								0.0389585								0.00609
							89.9408	67.3648	344.648	327.874								0.00218216								0.00637
							80.3252	57.5411	496.73	351.597								0.00371127								0.00647
							132.008	94.3889	448.451	202.606								0.00378765								0.00689
							107.439	93.8273	259.03	325.616								0.00562066								0.00695
							70.1383	101.13	370.47	253.591								0.00573579								0.00718
							77.0969	88.2583	179.469	396.718								0.00577261								0.00749
							117.283	98.0366	285.835	211.218								0.00579556								0.00802
							112.138	64.0769	369.897	301.736								0.00582526								0.00803
							122.288	134.98	323.366	300.885								0.00622736								0.00806
							79.5789	94.3076	303.911	341.844								0.00661538								0.0081
							63.5224	71.0213	303.688	315.574								0.00705716								0.00821
							71.9718	153.249	340.615	385.242								0.00726516								0.00907
							82.6807	97.8749	351.045	352.224								0.00777472								0.00915
							72.1815	76.6346	341.138	305.116								0.00783445								0.00925
							86.9999	120.014	263.183	209.933								0.00797216								0.00954
							62.5713	57.5024	318.338	323.833								0.00855216								0.00992
							84.4882	75.4773	272.148	282.196								0.00875096								0.01014
							121.096	96.9436	299.03	279.235								0.00902772								0.0102
							79.8162	70.2752	253.684	203.764								0.00909777								0.01061
							84.0952	84.6841	302.788	349.682								0.00989045								0.01066
							66.7188	84.4946	397.867	397.202								0.0103833								0.01085
							122.441	92.8115	339.569	344.342								0.0105675								0.01098
							92.5772	159.939	339.439	356.279								0.0111585								0.01127
							71.9347	72.1725	327.594	223.174								0.0122453								0.01142
							71.3926	116.697	309.381	366.47								0.012571								0.01166
							139.935	84.3444	343.942	277.966								0.0127309								0.01188
							67.4097	105.07	311.863	371.078								0.0127408								0.01201
							166.318	94.194	375.404	372.515								0.0128475								0.01205
							83.5851	70.5635	357.141	280.603								0.0136515								0.01206
							54.9589	77.4143	378.651	326.57								0.014277								0.01207
							58.7779	103.462	358.329	331.67								0.0162539								0.01297
							163.198	91.7589	356.589	366.212								0.0162967								0.01373
							84.0747	113.803	312.114	369.657								0.0163273								0.0138
							108.93	125.541	355.871	238.585								0.0164602								0.01413
							70.2896	83.9083	385.821	298.455								0.0166414								0.01453
							113.859	90.1127		209.6								0.0168458								0.01468
							102.082	204.153		343.843								0.017207								0.01479
							82.7972	54.4667		339.106								0.0173775								0.0148
							68.1998	106.619		323.158								0.0174743								0.01511
							126.678	105.21										0.0175463								0.01573
							105.806	67.7674										0.018047								0.01601
							86.024	118.035										0.0185406								0.01617
							68.4271	137.93										0.0197762								0.01633
							65.0683	81.0002										0.019938								0.01676
							108.032	53.4205										0.0207617								0.01677
							78.6759	70.3259										0.0215838								0.01708
							119.478	119.463										0.022315								0.01801
							75.6769	100.068										0.0228896								0.01862
							124.131	53.4875										0.0241069								0.02093
							116.993	101.202										0.0248153								0.02233
							50.4515	136.228										0.0295095								0.02284
							82.673	135.258										0.0299504								0.0249
							101.632	94.4953										0.0307024								0.02577
							62.2885	83.0821										0.0314461								0.0303
							119.073	86.8725										0.0325305								0.03056
							81.664	106.454										0.0340223								0.03073
							95.3709	76.5716										0.0443323								0.03267
							155.869	100.563										0.0492427								0.03285
							134.707	73.2424										0.0506891								0.0338
							105.205	58.739										0.0519754								0.04165
							88.0331	107.44										0.063634								0.04304
								82.655										0.0664796								0.04476
								86.3909										0.116403								0.04489
								63.3972										0.154684								0.04691
								65.8076										0.269764								0.05278
								90.1459																		0.12371
								58.685																		0.25661
								66.9003																		0.30139

## Sheet: Main Fig. 5
Fig.5d			Fig.5e p-CA1		Fig.5e d-CA1		Fig.5e p-Sub		Fig.5e d-Sub			Fig.5f p-CA1		Fig.5f d-CA1		Fig.5f p-Sub		Fig.5f d-Sub
ΔCre	Cre		ΔCre	Cre	ΔCre	Cre	ΔCre	Cre	ΔCre	Cre		ΔCre	Cre	ΔCre	Cre	ΔCre	Cre	ΔCre	Cre
36590.7	630191		1.86881	1.20082	1.87457	1.74055	1.56509	0.994165	1.49775	0.930561		24.6307	21.8648	22.0808	28.3432	22.8518	17.9976	22.5467	10.5414
175721	413729		1.7384	0.374318	1.61687	0.562053	1.15327	0.9398	1.61969	0.901833		21.9383	2.32273	20.8209	5.96788	21.3734	13.7525	22.7857	4.91739
201397	459078		1.4192	0.0523057	1.24774	0.0626014	1.59653	0.119702	1.44864	0.202462		13.5977	0.065002	14.7546	0.281675	16.5958	5.67402	14.4654	10.1133
17533.7	589642		0.566682	0.736745	0.694485	0.711326	1.06698	0.683619	1.21826	0.699348		4.51402	4.77136	5.35449	11.2146	19.8937	9.38227	20.0335	5.44299
10728.1	394263		0.914735	0.368523	0.915086	0.48626	1.6696	0.407079	1.32968	0.441048		10.015	1.04008	10.0604	3.51916	19.5288	0.326164	22.6915	0.360497
30117.3	421681		1.15499	0.376475	1.07043	0.406229	1.03137	0.345596	0.926632	0.313954		9.26925	4.21774	7.51791	3.95595	9.24209	3.65168	3.6288	1.94277
87396.4	441686		0.977802	0.13306	0.993893	0.159155	1.04057	0.0789402	0.811627	0.0825332		12.6616	0.927863	18.7006	2.41246	11.6954	2.19548	8.82121	0.878191
531247	395220		0.967291	0.869654	1.12041	1.05212	1.32115	1.1143	1.41284	1.08139		17.1151	0.683226	16.8128	8.21532	21.6654	13.1301	24.8962	7.84372
528032	373128		0.831999	0.935356	0.810803	0.91554	0.908651	0.966892	0.786411	0.80296		16.3661	1.8189	14.8464	1.31714	13.4625	3.37057	20.3176	1.15562
557178	341105		0.777611	0.673276	0.807222	1.00042	0.543105	0.829982	0.624581	0.538419		9.65799	6.96588	11.6676	12.3697	14.4227	13.1736	12.2393	4.03274
567073	317724		1.27064	0.491071	1.36971	0.716788	1.91313	0.730117	1.61745	0.728238		22.3439	3.51136	21.8034	8.71297	19.3294	10.1587	20.7983	8.49751
488271	359575		0.901664	1.01247	1.00665	1.84656	0.916835	1.79177	0.770695	1.42366		14.9779	25.4447	17.3541	22.7234	9.02527	26.9817	10.9975	24.2754
484950	290094		1.0341	0.858214	0.937978	1.31896	0.969431	1.27859	0.95543	0.916925		2.27912	9.59061	1.90367	24.9241	0.356248	20.7261	0.356248	8.13344
383280	605729		0.957031	0.974441	1.11955	1.20618	0.815609	0.743629	1.12563	0.500191		13.7601	18.5016	21.4326	24.1907	18.6768	13.6324	20.9885	8.26677
409125	361136		1.27696	0.176209	1.12288	0.551445	1.4851	1.31437	1.55817	0.994143		16.8401	0.0254047	20.3472	1.44829	22.66	22.7187	24.9473	17.7908
550103	377418		1.33785	1.06964	1.24548	1.13952	0.800828	1.71789	0.757128	1.33179		12.4691	13.2577	13.0991	23.7893	29.7092	21.1163	27.3804	21.6258
673562	378490		0.526318	1.0581	0.521618	1.95048	0.484863	1.66441	0.386942	0.908096		5.13645	14.5031	8.31672	18.281	7.62186	18.9061	5.95832	12.2611
660680	546142		0.926475	0.871259	0.856247	0.9863	0.745171	1.33455	0.737668	0.989682		14.1647	10.4612	11.623	10.146	0.327872	17.6687	0.313616	5.34344
726026	48584.1		0.893863	0.514251	0.828097	0.770187	0.850137	1.14323	0.815556	0.672168		5.51135	4.97148	7.49544	8.99003	4.7685	18.1697	2.38466	7.53653
515616	72143.1		0.918723	1.01568	0.825785	1.21735	0.724064	0.901645	0.711158	0.489352		26.1492	21.7747	23.6777	23.7724	2.23699	19.4329	0.626357	8.06796
31055.1	45344.3		0.577319	0.438715	0.568852	0.584219	0.8264	0.637846	0.916255	0.584551		17.8747	1.06709	22.5238	4.01147	15.8858	6.40097	14.5236	5.64166
101584	60254.7		0.522053	1.15873	0.642083	1.35518	1.03116	1.84768	0.97459	1.43036		10.1054	18.4425	13.6348	25.8648	15.4739	11.2862	17.9717	4.56636
117327	41573.1		0.669638	0.71783	0.785894	0.887344	0.733427	1.06245	0.643671	0.575028		2.85579	10.3169	3.8966	22.3534	3.90026	24.9985	3.73469	12.6274
18823.7	5065.9		1.05269	0.413779	1.03911	0.4866	1.05377	0.479331	1.16707	0.382412		17.8704	0.587106	20.0922	0.825624	20.243	1.67996	22.2647	0.760736
123519	51198.2		0.652479	0.249487	0.742989	0.340976	0.792145	0.803253	0.813013	0.586654		6.68414	8.73037	6.9668	16.7092	8.19818	20.4371	12.1731	11.5243
329067	15424.8		1.04233	1.23479	0.962593	1.27132	0.638685	1.09043	0.852928	0.494021		7.59691	7.55127	3.29504	15.7278	9.86399	20.5897	6.192	9.86331
351055	50141.4		1.27302	0.380138	1.34575	0.525811	1.37959	0.71164	1.616	0.476317		24.5153	5.08865	24.1964	12.3478	21.7852	19.2278	21.6958	6.5766
256036	127007		0.669161	1.25243	0.656136	1.36776	0.458542	0.520751	0.415578	0.345156		3.87313	18.1	4.2107	25.4527	9.34133	5.16686	6.72484	2.78846
299310	92661.6		1.68979	0.54418	1.7064	0.64571	0.967731	0.536779	1.01441	0.407882		27.3368	8.78428	25.1071	22.3857	22.6938	12.8097	20.3967	7.69195
105883	56925.3		0.590389	0.0700921	0.564682	0.315137	0.517056	0.110158	0.474537	0.0834577		10.4308	2.02535	10.8078	2.80026	8.50484	4.88977	7.1964	2.76382
	164666			0.89306		1.62983		1.54214		1.37605			13.9479		21.0373		17.7053		11.9888
Fig.5j			Fig.5k p-CA1		Fig.5k d-CA1		Fig.5k p-Sub		Fig.5k d-Sub			Fig.5l p-CA1		Fig.5l d-CA1		Fig.5l p-Sub		Fig.5l d-Sub
ΔCre	Cre		ΔCre	Cre	ΔCre	Cre	ΔCre	Cre	ΔCre	Cre		ΔCre	Cre	ΔCre	Cre	ΔCre	Cre	ΔCre	Cre
23648.2	18440.9		0.457785	0.706904	0.677885	0.779264	0.710361	0.783478	0.949644	0.848386		1.00583	5.89499	7.4249	11.5198	6.61816	11.1145	18.1736	13.8776
13711.1	21903.2		0.394987	0.400691	0.375353	0.446402	0.359162	0.453331	0.450986	0.48937		2.95128	0.566759	0.162218	0.583514	0.193413	0.593773	0.668424	0.551005
48918.6	16772.8		0.600912	0.302333	0.609185	0.206903	0.532321	0.204387	0.582737	0.21897		1.46289	12.002	5.40883	18.0158	2.13747	8.84044	2.26228	12.8102
7413.12	11736.4		0.662772	0.401713	0.660877	0.374592	0.69655	0.374609	0.764996	0.468559		3.01213	0.191597	4.56771	0.340164	4.01261	0.279421	5.96963	0.834822
13404.2	7631.73		0.766271	1.24185	1.12003	1.2892	1.10911	1.28848	0.574782	1.27491		4.30907	16.4281	5.7792	18.2565	4.92739	18.6523	12.994	6.55322
16347.8	16849.9		0.929816	0.33855	0.901654	0.421471	0.8972	0.477801	0.952981	0.434183		9.63276	0.959739	21.412	0.863117	7.7659	1.82809	19.9419	0.864483
19220.5	18574.1		0.737437	0.552494	0.925482	0.426293	1.04473	0.433011	0.973748	0.45699		4.41955	9.87634	21.2865	10.7248	20.6563	12.8777	20.319	9.85717
17233.8	19548.8		1.63943	0.375633	1.19428	0.180418	1.33905	0.222993	1.84226	0.399493		17.579	3.27145	19.3399	0.96642	14.3882	1.13901	17.9986	3.58506
12215	22307.9		1.91662	0.982885	1.66129	0.934734	1.6902	0.943729	1.66326	1.17155		14.1665	6.8788	10.4155	14.0138	20.5616	13.3173	9.86504	17.6137
13109	17103.2		1.26074	1.14019	1.1416	1.18213	1.06716	1.17978	1.22596	1.08395		15.879	11.613	19.6727	8.26451	18.3737	18.8277	4.92456	5.41632
11591.9	9238.31		1.29214	0.932193	1.14495	1.06453	1.01856	1.24745	1.20627	1.43776		9.73431	10.0357	1.95523	16.9726	18.5519	3.62098	17.1618	17.8184
18497.5	25125		0.430641	0.914257	0.75842	1.02506	0.810694	0.89596	0.763779	1.19081		5.91581	7.85836	3.7227	18.5999	2.47455	14.2505	3.52192	18.4382
18682.1	18470.5		1.0063	1.39961	1.14079	1.43499	1.12839	1.21993	1.09401	1.14162		7.47377	12.6776	14.9811	19.2153	8.21671	16.8954	3.34693	13.8659
15930.9	9963.25		1.59421	0.425625	1.1553	0.443109	1.19687	0.420992	0.904558	0.5714		20.7811	7.5948	19.2876	4.10654	17.4673	3.10881	8.50901	7.2987
29621.5	14272.2		0.999549	0.776585	0.880258	0.794191	0.882494	0.875727	0.489469	0.929208		15.0432	1.09298	18.5063	5.80854	19.1192	7.81807	14.8527	8.82287
19446	19650.9		0.878749	0.751129	1.48876	0.525908	1.44763	0.629253	1.59312	0.591568		11.1686	19.8057	19.6968	3.27624	18.0874	5.98184	19.7284	8.52106
18102.3	14589.8		0.873765	1.35592	1.05844	1.60373	1.14038	1.56405	1.27446	1.42257		12.7273	23.7311	17.3103	7.6718	18.7696	21.5976	19.7489	17.7983
21316.4	19658.1		1.61214	1.57655	1.33936	1.5972	1.19402	1.52477	1.12534	1.50607		12.467	14.7517	18.5068	18.9575	17.2708	19.3455	12.6548	18.5797
18564.6	20685.7		1.65144	1.35804	1.45702	1.16974	1.40287	1.34375	1.34245	1.3005		17.6687	14.7164	20.153	16.7364	19.5216	17.5448	12.6889	16.9898
21482.6	12137.1		1.60089	0.901649	1.47432	0.870497	1.43172	0.916099	1.14644	0.646505		8.9003	11.2031	7.19525	18.7516	18.6592	18.4601	12.2956	11.7098
15723.4	11192.3		1.4348	1.20878	1.34693	0.936631	1.31778	0.933595	1.21332	0.98189		12.8855	17.126	18.4419	18.5319	21.158	17.2237	18.389	18.2096
12130.7	19115.2		1.80866	1.17702	1.70103	0.989995	1.44708	0.937762	1.64343	1.17564		18.6928	17.6721	21.2895	18.5136	20.0745	17.9347	18.6756	18.7658
20983.5	13461.8		0.550805	1.31228	0.559866	1.30695	0.512483	1.27985	0.55355	1.49514		12.3388	10.4298	15.3269	17.9949	9.72117	16.426	10.8945	6.31145
23371.2	17354.6		0.293438	1.78701	0.331007	1.15752	0.38055	1.15487	0.416368	1.14276		1.05783	17.8333	1.46982	11.8445	1.8799	9.6542	2.88879	9.40678
13356.9	25517.3		1.18479	1.08346	1.39552	1.03702	1.38953	0.972806	1.48703	1.11237		9.48258	16.2498	19.1944	21.1524	20.0925	20.9881	16.1281	20.8864
56303.6	26107.5		0.703535	0.924883	0.32931	0.799222	0.35236	0.75893	0.226298	0.701621		16.625	10.0977	7.70166	9.66565	9.45684	5.72981	3.79216	7.03921
13833.9	20964.9		0.369011	0.947804	0.423468	0.923551	0.459178	0.91027	0.459522	0.887191		11.609	11.5257	15.4093	20.0525	16.2941	16.6235	15.4914	13.5734
72822.7	11927.4		0.657401	1.3107	0.654132	1.19498	0.608512	1.3162	0.626006	1.34156		3.94382	5.02839	4.94769	16.6637	2.88392	18.3749	3.02176	17.8767
13685.7	29487.5		0.883682	0.745936	1.01926	0.755536	1.29442	0.792802	1.41608	0.62844		11.9833	10.1858	19.5366	9.08625	22.2421	10.0176	17.8821	4.75884
18646.3	22554.5		0.523629	1.92112	0.75226	1.36747	0.837928	1.52091	0.755699	1.44942		13.0624	16.4456	23.1564	19.9846	9.75139	19.9451	19.277	9.71211
29227.6	10545.9		1.28364	1.98999	1.32196	1.44524	1.30072	1.64555	1.28144	1.9585		14.201	21.0421	16.3779	11.7852	9.04246	13.486	22.5658	18.3559
	25568.7			1.34364		1.31758		1.47162		1.58547			10.0122		16.3592		17.4245		18.3147

## Sheet: Main Fig. 6
Fig.6 f Area			Fig.6 f MEC		Fig.6 f p-CA1		Fig.6 f d-Sub		Fig.6 f DG
ΔCre	Cre		ΔCre	Cre	ΔCre	Cre	ΔCre	Cre	ΔCre	Cre
6275.14	8533.58		8.79933	8.71174	0.785585	1.62144	1.94783	3.95245	8.31721	2.42077
7857.66	9435.39		0.878348	3.31325	0.568811	0.456492	1.16328	0.631069	8.14351	2.76586
9294.17	1775.34		8.80344	4.07713	0.759717	0.022843	1.70209	0.23992	9.94909	4.18127
8336.79	11289.1		7.49077	12.4871	1.1409	0.131561	1.99717	1.96608	7.38893	1.97673
7261.09	11647.5		0.801261	10.2062	0.911176	0.327708	1.04687	1.22208	9.24404	2.9228
7799.58	10367.2		2.28411	5.47207	1.17119	0.227059	1.60724	0.159348	10.3481	5.73107
8735.55	8955.53		12.8836	10.3148	4.3838	0.127011	8.27885	1.10937	7.08966	4.98701
15191.4	5863.42		10.5912	9.55935	1.96179	0.290267	1.51196	0.595028	8.80981	3.16833
23127.1	10397.1		7.28188	9.723	0.96196	0.552673	1.38918	1.15869	9.10704	1.86322
2537.32	7728.54		4.90272	3.77531	0.811617	0.17763	1.69964	0.390928	7.7294	7.62698
17956.3	6748.39		10.8701	7.6955	2.51789	0.046204	5.49603	0.181401	8.20802	3.66462
26848.4	10557.2		7.3739	9.88756	1.53428	0.582622	2.41229	0.429677	8.87219	1.31203
3306.19	9021.16		4.41139	9.85389	1.66595	0.690962	2.48981	0.983029	13.4941	4.23087
2836.31	7865.61		5.12092	8.81334	1.2619	0.112929	1.99557	0.575499	8.87673	3.7843
4104.47	10474		4.7132	4.58492	2.47632	0.035885	3.04183	0.200578	10.3102	6.01972
7249.84	3044.45		6.07516	8.58057	0.987401	0.49972	1.68757	0.981136	7.09221	5.38248
5308.79	12062.6		5.20777	5.63731	2.33962	1.14877	2.4138	3.40196	8.94117	12.4862
16568.9	13014.1		9.77519	7.61001	0.353558	1.32228	0.903472	2.26071	6.08396	2.55659
17782.4	18283.9		6.20968	8.15212	1.12502	0.550152	1.21569	1.88927	5.4016	7.07774
9526.81	22524.2		9.78517	5.31673	1.50495	0.841953	1.44584	1.12882	6.01412	8.19787
11728.9	15371.1		6.5607	13.4689	0.717841	1.03547	7.94775	3.83597	5.43497	4.13304
23922.9	14069.1		6.10458	1.78327	0.731938	0.359223	1.10894	0.932645	1.37376	4.73957
16957.6	10520.3		5.76174	7.04742	0.706681	1.15048	2.71332	2.30762	1.48304	6.54364
2358.28	16060		9.49725	14.9242	1.01262	2.55906	2.21935	4.32907	5.19936	11.4997
5449.96	11739.1		11.6145	4.62279	4.15551	1.44264	7.25707	2.55712	4.55158	5.03378
18813.4	20725.1		4.72682	12.8273	1.2838	3.09429	2.28193	7.31993	2.00411	4.49281
4363.93	25024.5		4.8151	11.872	0.67973	2.64566	1.40855	7.80368	2.59668	3.058
4761.48	14450.6		12.137	5.83519	3.85174	0.518442	7.69022	1.57826	3.64429	5.60572
7715.14	11746.5		8.668	7.25709	4.45438	0.3495	4.52439	1.44294	4.38983	4.28153
9141.96	24787.4		3.47681	10.1043	4.28282	1.24839	4.71573	3.68058	1.50924	4.97993
13463.7	11815.2		13.8699	11.8362	3.87698	0.382597	5.68844	1.9157	2.59138	5.85023
Fig.6 g Area			Fig.6 g MEC		Fig.6 g p-CA1		Fig.6 g d-Sub		Fig.6 g DG
ΔCre	Cre		ΔCre	Cre	ΔCre	Cre	ΔCre	Cre	ΔCre	Cre
5691.82	21491.2		8.3023	1.56679	0.491241	0.286871	5.76188	0.122207	14.3686	0.737752
24289.7	12938.2		4.06238	2.63031	0.713138	0.0217945	0.781974	0.15764	14.7647	23.572
6018.62	13199.1		5.4417	9.4197	1.27905	0.137043	2.62582	0.700815	10.4666	6.79346
10239.8	8673.5		6.28877	8.17171	0.737925	0.006812	4.34094	0.625574	12.2375	10.658
8149.33	21844.7		3.133	2.06766	0.252736	0.0859545	0.949581	0	9.65061	10.7655
10513.2	17898.7		1.00096	5.58299	0.390719	0.444402	0.574437	0.524177	13.1421	13.966
11438.9	3905.67		7.96224	5.83844	1.28346	0.758354	7.55742	1.20458	6.56111	14.5388
11448.2	16699.4		5.76155	6.1562	1.57158	0.0686729	1.81911	0.564785	12.5601	6.6268
2554.21	23417.5		2.71731	2.35224	1.50681	0.0772029	1.97135	0.341356	12.8388	10.5047
3767	10480		11.7354	2.27393	1.08512	0.87061	1.83422	1.38133	13.313	15.9192
12238.4	613.856		15.5038	3.25415	2.384	0.21106	2.30382	0.172822	14.7525	16.3327
10962.1	19016.5		15.6885	3.03554	2.64135	0.121366	3.99175	0.366978	10.9295	9.79424
7039.77	13875.5		4.19908	3.06887	1.73875	0.290289	1.35797	0.18398	13.8048	15.223
13607.5	11174.3		6.8964	2.8201	1.21377	0.167695	0.474304	0.052582	15.5991	19.2208
7600.59	8684.87		9.81071	3.64253	2.4289	0.552243	1.42928	1.45323	13.7477	16.2669
12302.4	9165.95		18.341	10.147	3.50621	0.807027	6.0273	1.5806	16.9219	0.683247
14513.5	9353.02		19.3499	12.8355	26.9545	1.40789	10.9214	2.58675	14.3119	1.11139
4695.93	3427.21		13.4942	9.6444	4.22029	0.438115	2.60982	0.162985	17.0237	0.622854
13650.3	7107.03		11.1074	14.8607	2.18884	0.185176	2.96191	2.03478	12.1205	0.334864
5883.86	6688.18		6.6241	17.0088	1.86122	1.49002	1.18301	3.69691	20.8219	0.559219
15684.8	4271.98		18.9034	6.77616	3.00015	0.483731	6.87367	0.25365	12.3897	0.352906
6775.92	8231		20.9162	12.2322	1.03905	0.654173	4.60434	0.777462	13.6096	0.91223
12429.7	7890.97		5.66544	19.8802	3.59315	2.6101	3.29238	2.63477	13.21	0.924032
9069.1	6800.61		16.994	22.7167	2.56862	3.97815	3.1015	4.7677	14.4946	1.83247
11741.8	7074.55		15.3711	18.5452	3.96936	0.455167	3.88239	0.661954	5.31566	8.56473
6065.79	6201.91		19.4398	16.0929	6.21612	6.1171	12.3	0.65282	1.32404	13.1817
5015.22	8223.56		19.3024	21.405	6.39466	3.49624	7.24205	7.15894	15.309	3.7023
5699.59	7814.73		16.9265	12.1809	2.98612	2.92549	2.18534	5.57372	9.24646	1.96665
3857.19	8149.28		18.847	23.0958	3.60046	2.14858	5.02671	10.1787	17.0439	7.10564
3197.42	6780.99		17.9576	16.8098	3.78817	1.81249	6.07221	3.69891	8.97084	5.79355
9092.32	8628.17		18.9006	14.8846	12.4254	4.72563	17.9415	2.89262	13.0471	5.25215
8982.02			3.15264		5.75952		12.133		13.0803
Fig.6 h Area			Fig.6 h MEC		Fig.6 h p-CA1		Fig.6 h d-Sub		Fig.6 h DG
ΔCre	Cre		ΔCre	Cre	ΔCre	Cre	ΔCre	Cre	ΔCre	Cre
4101.44	12656.3		19.7805	9.18075	9.64747	0.938416	10.5189	1.0543	5.99942	5.03457
8378.32	14872.8		11.0851	14.6668	5.93474	4.07217	4.18048	2.34018	3.37934	4.23812
16646	10540.4		16.0694	5.76263	4.86208	1.92008	6.54527	1.24887	4.26655	3.84652
11733.2	7864.66		15.7598	8.7177	5.98617	1.7061	5.60517	3.58368	5.02252	2.69543
10523.3	10204.5		10.2729	10.6372	6.94971	1.5091	6.21155	1.73394	3.74575	1.68023
10682.5	11929.8		2.30623	12.5631	3.78787	2.64598	1.98584	2.1903	3.69641	0.760386
3376.61	7904.05		3.09187	12.7003	4.86061	2.48761	5.93414	2.19533	5.394	1.04205
1820.82	10278.9		9.85069	6.67898	3.53184	0.331788	3.97842	0.332423	5.0887	1.29744
12718.6	8471.65		9.84087	12.5231	3.22544	0.183934	3.89603	1.44514	5.86363	0.184798
10421	10676.4		8.74511	5.18489	9.34802	0.852477	12.1013	0.69159	6.54256	2.25746
12831.3	19201.8		13.9902	3.72363	4.56804	3.24816	6.701	1.63343	4.98059	1.23418
12814.2	5437.97		18.5276	9.55177	2.66018	2.46074	5.49413	3.99408	8.52283	1.22152
6038.74	3260.76		12.4442	14.109	2.45621	0.227291	3.55806	0.71902	6.27665	1.12604
8646.67	4964.25		13.684	12.8297	2.36119	4.21025	4.74689	3.80598	8.63803	0.826525
10484.2	5329.62		16.1591	17.5312	2.38438	4.48072	7.49449	4.22816	3.71691	0.47711
6535.47	4014.82		18.1985	7.53395	8.44717	1.37336	16.4111	0.697017	5.2549	1.29774
8681.79	6847.7		15.4984	1.42631	16.0467	1.25776	16.6507	0.240116	16.5676	0.672966
6851.46	5265.3		13.7007	4.62556	7.99632	0.634088	9.11117	0.916678	17.6671	1.09684
12245.8	6246.91		17.6338	4.70664	10.9231	1.49802	14.9225	2.09741	15.1813	1.96593
9846.88	12830.1		19.5846	7.8923	14.2945	0.91106	19.4543	1.97655	15.0482	0.204963
9495.08	15650.5		17.2145	4.78716	8.34886	0.316629	11.1884	0.715192	14.7063	1.25166
12672.3	15987.8		15.3894	21.6064	4.28743	5.6783	7.54762	9.1639	17.4545	1.11787
8980.36	16498		13.1879	8.94173	4.97836	7.99958	4.84246	8.75577	15.8747	0.230537
8826.2	12111.2		8.18796	19.1469	5.36583	9.77115	7.33192	13.992	14.4448	0.223941
8419.9	5562.72		4.68904	12.5376	9.7698	8.31771	8.92332	10.8979	14.1646	10.467
10082.3	6886.2		10.7753	11.9865	7.76961	14.4509	12.0333	12.4984	15.2342	3.81527
6585.37	7807.04		8.67584	17.9817	11.3449	6.72409	12.8558	9.50471	13.3481	5.0359
10333.1	9195.42		11.7057	16.4384	6.25822	1.71401	10.8008	4.55097	14.3215	3.71482
6010.96	4190.88		27.3247	2.46736	20.1271	4.9408	13.965	1.80275	8.29508	20.0874
4974.48	5585.54		15.9843	14.7098	7.87363	3.74823	9.95754	3.36609	13.7192	8.0296
6458.95	6968.03		9.03121	13.7828	5.30725	1.39461	6.8549	3.72941	13.9787	7.54304
5871.64	6811.02		13.0899	13.2729	6.83294	1.00647	7.87404	3.06658	13.0208	7.59285

## Sheet: Main Fig. 7
Fig.7 Ip CA3			Fig.7 Con CA3			Fig.7 d MEC
Cre / WT	Cre / Ten3/4 cKO		Cre / WT	Cre / Ten3/4 cKO		Cre / WT	Cre / Ten3/4 cKO
10.7512	19.722		4.60253	14.7124		1.25	2.58586
8.62031	8.68925		6.43735	14.9072		2.63462	3.69481
10.5195	13.4478		7.92688	16.7054		2.52	5.97959
6.69185	11.039		9.86282	4.47952		7.67568	2.23333
13.0988	12.3975		24.8784	14.4352		7.5	5.97619
8.96564	8.26551		6.86528	5.85854		2.80952	2.64103
16.4253			11.954			1.7971

## Sheet: Main Fig. 8
Fig.8 b
Stimulate Intensity (μA)	ΔCre											Cre
20
30	43.9	32.3	155	231.3	62.3	57.4	31.1	29.9	64.1			145.9	15.3	54.9	11.6		45.2	22	76.3	46.4	173.3	66.5	9.8	80.6	101.3	67.1
40	105	68.4	169.1	364.4	209.4	191.7	56.8	151.4	148.9	71.4		199	60.4	172.1	171.5	120.2	65.9	78.1	180	181.9	256.3	92.2	272.8	151.4	293.6	277.1
50	152.6	119.6	249.6	437.6		343.6	134.9	303.3	224.6	338.1		441.3	90.3	259.4	208.1	268.6	101.9	144.7	271.6	258.8	337.5	120.2	432.1	338.1	369.3
60	212.4	153.8	408.9	676.3		406.5	239.9	520	355.8	559.1		562.1	440.1	321.7	269.2		174.6	254.5	352.2	294.8	463.9	206.3	555.4	488.9	542
70	366.8	347.3	468.8	835.6	393.1	457.2	263.1	681.8	400.4	753.2		611.6	607.9	369.3	275.9	402.2	290.5	285	430.3	367.4	484	334.5	708	761.1	679.9	465.1
80	456.5	388.8	496.8	1066.3	561.5	734.9		756.2	426.6	772.1		730.6	629.9	399.2	300.3	490.7	454.7	355.8	504.2	423.6	587.2	454.7	814.2	1070.6	700.1	816.7
90	507.8	393.7	514.5	1176.8	607.3			880.7		838.6		771.5	737.3	450.4	329.6	592.7	498.7	407	653.1		791.6	475.5	1071.2	1140	745.2	1243.9
100	626.8		558.5	1249.4	647			925.9				799.6	776.4	499.9	351	630.5	526.1	503.5	794.1		1147.5	600.6	1315.3	1445	829.5	1274.4
		Fig.8 c			Fig.8 e			Fig.8 f			Fig.8 h			Fig.8 i
		ΔCre	Cre		ΔCre	Cre		ΔCre	Cre		ΔCre	Cre		ΔCre	Cre
		7.39	9.845		0.385957	0.36261		2.274	5.42		1.35698	1.11952		1.996	4.502
		5.8	10.6		0.345988	0.28275		1.764	1.524		1.38028	1.22019		3.124	2.371
		6.565	5.851		0.23642	0.35736		1.844	1.34		1.18053	0.842164		1.183	4.407
		14.96	4.204		0.247281	0.329906		4.88	6.28		1.1443	1.35327		1.946	3.397
		7.824	7.503		0.396909	0.334886		5.86667	4.4		1.31849	1.34459		6.266	4.563
		10.13	6.78		0.488697	0.331929		5.42	5.2		1.40824	1.54064		4.761	1.953
		4.847	5.941		0.360548	0.244447		5.04	6.44		1.23195	1.10522		3.187	0.3597
		12.07	8.82		0.291377	0.39482		6.6	3.8		1.44312	1.31323		3.775	1.741
		6.859	6.456		0.304091	0.281134		7	3.8		1.5966	1.18868		2.591	2.225
		12.17	11.21		0.267957	0.353568		4.04	4.4		1.41456	1.40803		2.128	6.087
			7.011			0.355918			6.3			1.4091			1.616
			15.07			0.272237			5.36			1.37607			4.687
			17.17			0.303447			5			1.47484			2.999
			9.939			0.226992			6.4			1.26825			4.031
			14.96			0.214066			5.24			1.4015			0.8125
Fig.8 k
Stimulate Intensity (μA)	ΔCre													Cre
20
30	12.8	4.3	7.3	18.9	1.2	17.1	9.2		37.8	16.5	6.1	8.5		0.6	3.7	32.3	15.3	5.5	13.4	13.4	28.1	65.3	40.9	9.8	10.4	34.8	10.4	7.6	19.5
40	14	13.4	18.3	23.2	36	50	20.8		51.9	69	36	80.6		34.8	89.7	117.8	23.2	13.4	24.4	39.1	26.2	101	176.4	27.5	16.5	140.4	32.3	87.3	69.6
50	29.3	43.9	24.4	34.2	64.7	119.6	38.5	41.5	79.3	114.1	387.6	105		97.7	115.4	131.2	81.2	23.4	42.1	33.6	83	112.3	236.2	59.2	19.5	300.3	72	108.8	95.2
60	40.3	92.8	49.4	83	101.3	176.4	54.3	142.8	147.7	179.4	481.6	140		224.6	112.3	264.3	89.1	32.3	73.9	94.6	91.6	142.2	337.5	98.3	142.2	479.1	81.8	149.5	106.2
70	64.1	137.9	72.6	104.4	149.5	296	106.8	384.5	175.8	250.9	648.8	211.2		281.4	209.4	313.7	97.7	53.1	114.7	100.7	121.5	156.9	436.4	104.4	192.9	539.6	114.7	209	148.9
80	84.2	148.3	90.9	161.1	179.4	307.6	157.5	620.1	262.5	278.3	726.9	261.8		313.1	262.5	331.4	98.9	65.3		106.2	163.6	184.3	501.7	150.1	347.3	697	136.7	270.6	163
90	123.3	210.6	100.7	184.9	198.4	325.9	175.2	659.2	274	330.8	835.6	289.3		330.2	278.9	373.5	144.7	73.9		228.3	219.7	203.2	604.2	178.2		889.9	159.3	288.2	183.7
100	148.5	214.2	142.8			401	234.4	676.3	299.1	402.8	878.9	353.4		458.4		413.2	150.1	85.4			320.4		799	249.6		963.7		362.2	192.3
		Fig.8 l			Fig.8 n			Fig.8 o			Fig.8 q			Fig.8 r
		ΔCre	Cre		ΔCre	Cre		ΔCre	Cre		ΔCre	Cre		ΔCre	Cre
		1.528	4.965		0.338765	0.344973		1.8	4.1		2.01301	2.07854		11.61	8.989
		2.554	3.478		0.430993	0.195715		3.5875	4.45		1.09903	1.95297		14.22	4.899
		1.455	4.683		0.166795	0.384415		1.3125	2.93		1.55359	1.33371		4.597	15.23
		2.187	1.649		0.300751	0.234597		3.45	6.2125		1.41448	1.08298		8.62	6.717
		2.54	0.9535		0.18661	0.154767		13.7	9.73334		0.467207	0.758852		5.926	19.58
		4.523	1.543		0.359613	0.207234		13.03	4.3		0.984001	0.63384		10.75	9.356
		2.457	2.198		0.289519	0.359718		3.23	3.14167		2.02448	0.690095		10.38	5.248
		7.889	3.022		0.314579	0.516346		3.48	2.3		2.19316	1.04081		7.547	5.242
		3.416	2.267		0.131556	0.463916		2.97	4.91667		0.99977	1.21388		2.967	6.417
		4.367	8.086		0.271488	0.325262		4.46	4.08333		1.30799	1.19539		5.624	6.676
		10.73	2.5		0.173868	0.186113		3.88	3.675		1.92964	1.70987		2.897	9.561
		3.83	4.008		0.313908	0.223644		3.93	3.68333			1.68077		11.67	11.93
			10.9			0.171349			4.1			1.55774			8.645
			1.939			0.476246			4.5			1.37379			4.899
			3.88			0.168263			3.375			1.39171			8.666
			2.162			0.186753			7.79167			2.25833			6

## Sheet: Main Fig. 9
Fig.9 Ip CA3			Fig.9 Con CA3			Fig.9 d MEC
Cre / WT	Cre / Ten3/4 cKO		Cre / WT	Cre / Ten3/4 cKO		Cre / WT	Cre / Ten3/4 cKO
25.6214	12.4383		13.0523	8.8091		2.31646	0.3875
25.888	18.4261		15.8923	6.19034		2.57143	0.232558
6.88123	8.05839		11.6533	2.7381		3.22936	0.0425532
10.2333	24.0325		3.4	31.9352		1.5	0.9
8.69784	11.965		5.66878	8.98535		0.615385	0.757576
4.5	23.1262		6.5	8.78333		2	0.6875
4.28394	3.30717		5.51598	5.84626		1.76415	0.795455

## Sheet: Main Fig. 10
Fig.10 b
Stimulate Intensity (μA)	ΔCre										Cre
20
30	57.4	36	31.7	20.8	3.1	15.3	11	27.5	35.4		3.7	1.8	3.7	6.7	3.1	3.7	3.1	3.1	6.1	3.1	3.7	4.9
40	111.1	39.1	43.9	114.1	262.5	73.2	164.2	141.6	327.1		24.2	31.7	36.6	29.9	19.5	17.1	7.9	7.9	12.2	16.5	18.3	25
50	156.9	148.3	170	137.3	319.2	118.4	300.9	183.7	424.8		26.2	61.6	98.9	42.1	31.1	18.9	41.5	23.2	18.3	29.3	92.8	59.8
60	202.6	158.7	161.1	251.5	396.1	130	392.5	217.9	436.4		28.7	69	183.1	49.4	42.7	31.1	60.4	86.7	53.1	36	94	80
70	209.4	241.7	252.1	573.7	423.6	237.4	436.4	255.1	440.7		33.6	98.3	238	78.7	41.5	35.4	150.8	129.4	62.9	65.9	189.2	117.8
80	242.9	325.3	325.9	614.6	585.3	360	466.3	270.4	458.4		36	105	289.9	99.5	40.3	60.4	245.4	184.9	119	97.7	208.1	123.9
90	322.9	347.3	342.4	737.9	623.2	425	500.1	292.4	482.2			138.5	322.9	111.1	56.8	81.8	324.1	264.9	139.8	169.7	255.1	158.7
100	337.5	364.4	371.1	775.1	658				554.8			260.6	347.3		65.9	89.1	329	305.8	214.2	210.6	378.4	191.7
		Fig.10 c			Fig.10 e			Fig.10 f			Fig.10 h			Fig.10 i
		ΔCre	Cre		ΔCre	Cre		ΔCre	Cre		ΔCre	Cre		ΔCre	Cre
		3.91	0.5491		0.440894	0.279496		3.49667	2.91		1.02338	2.18029		5.34	6.161
		5.302	2.982		0.286933	0.247995		2.82333	3.9275		1.03795	2.05149		10.36	11.98
		5.27	5.315		0.371244	0.745908		2.51667	1.205		1.07089	1.75798		8.262	13.8
		12.09	1.746		0.375324	0.213819		3.6725	1.335		1.16741	1.60967		3.235	7.254
		8.588	0.7768		0.50989	0.289573		1.618	4.48		1.17964	2.82312		4.128	6.597
		6.863	1.25		0.273332	0.224006		2.582	2.2425		1.30258	3.26211		3.414	18.2
		7.882	5.434		0.186818	0.668833		2.444	3.6975		1.10568	3.11735		6.154	13.78
		4.013	4.681		0.27196	0.259211		1.884	1.6225		1.14036	1.81898		1.601	6.381
		5.377	2.865		0.357101	0.352348		1.62167	2.42667		1.02991	2.34359		5.449	7.124
			2.921			0.372559			4.23			2.40804			13.23
			5.057			0.292577			2.88667			1.80345			8.166
			2.626			0.533517			2.45857			2.16499			6.491

[truncated: 8 more sheets: Sup. Fig. 1, Sup. Fig. 2, Sup. Fig. 4, Sup. Fig. 5, Sup. Fig. 6, Sup. Fig. 7, Sup. Fig. 8, Sup. Fig. 9]
